# Supplementary material for: Endometrial microbiome: sampling, assessment, and possible impact on embryo implantation
Source: Sci Rep. 2022 May 19;12:8467. doi: 10.1038/s41598-022-12095-7 (PMC9120179; doi:10.1038/s41598-022-12095-7)
Supplement: Supplementary file 3 — Supplementary Information 3. [file 41598_2022_12095_MOESM3_ESM.xls]

## Sheet: Supplemental Table 1
Supplemental Table 1: Endometrial specimens relevated with Next Generation Sequencing and Multiplex Real Time PCR for bacterial vaginosis
	ID	2	4	6	7	8	10	13	14	15	16	17	18	19	20	21	22	23	24	25	26	27	28	29	30	31	32	33	34	35	36	37	38	39	40	41	42	44	45	46	47	48	49	50	51	52	53	54	55
	Pregnancy	0	0	1	0	1	1	1	1	0	0	1	1	1	0	0	0	0	0	0	0	0	0	0	0	0	0	0	0	1	0	0	0	1	0	0	0	1	0	0	0	0	0	0	1	1	0	0	1
	Live birth	0	0	1	0	0	1	1	1	0	0	1	1	1	0	0	0	0	0	0	0	0	0	0	0	0	0	0	0	0	0	0	0	0	0	0	0	1	0	0	0	0	0	0	0	1	0	0	0
Next Generation Sequencing	Informative DNA	10324	3180	66	323	355	479	4465	488	88	23722	121	7020	12193	7406	12914	2182	8973	4357	2772	9409	1262	1350	1254	1897	427	3519	3949	3932	10308	5834	6509	5729	4477	1921	7075	385	2583	6083	1962	3091	200	288	5967	376	1390	2112	12215	63
	Unclassified (%)	0.686846	0.0924528	0.318182	0.631579	0.453521	0.469729	0.353415	0.35041	0.647727	0.377245	0.413223	0.662536	0.630444	0.765595	0.664705	0.660862	0.271593	0.282534	0.489538	0.231906	0.825674	0.64963	0.866029	0.752768	0.234192	0.660415	0.605217	0.611648	0.411719	0.517655	0.436933	0.108396	0.466607	0.198855	0.371025	0.135065	0.110337	0.0718396	0.718145	0.0854093	0.69	0.194444	0.0234624	0.308511	0.785612	0.680871	0.112976	0.777778
	Shannon Index	2.802	0.755	3.065	3.744	2.548	3.62	1.759	3.722	2.261	2.776	2.262	2.918	3.385	2.624	2.991	2.8	3.651	2.905	2.6	2.969	2.449	2.787	2.263	2.629	3.708	2.713	2.808	2.856	3.153	2.807	3.032	2.44	2.92	4.344	2.934	1.897	3.338	1.028	2.529	0.737	2.86	3.521	2.127	3.379	2.659	2.828	3.53	2.945
	Equitability Index	0.522	0.171	0.91	0.843	0.735	0.795	0.39	0.805	0.694	0.515	0.782	0.565	0.607	0.51	0.555	0.565	0.624	0.54	0.493	0.546	0.515	0.661	0.503	0.59	0.873	0.504	0.543	0.546	0.57	0.5	0.571	0.495	0.566	0.83	0.548	0.511	0.673	0.266	0.579	0.188	0.717	0.85	0.435	0.801	0.552	0.565	0.626	0.894
	Achromobacter			18	6	1			1	6
	Acidaminococcus																		3	5											2				3
	Acidicaldus				1
	Acidovorax												1
	Acinetobacter					75			4				1	1					1	1				2					1		4																1
	Actinobaculum																																														1	3
	Actinomyces								1															1		4					1							1								1		1
	Aerococcus																					2
	Aggregatibacter												1
	Alistipes																			1															2
	Alkanindiges				9
	Alloprevotella
	Alloscardovia																																															1
	Amaricoccus																		1
	Anaerobacillus					1	4		5
	Anaerococcus													1																3						1		1
	Anoxybacillus
	Aquabacterium	8					1		2				3		12	5	2		1	5			1	4	1		3	2	1		3	1		1						1						3	1
	Armatimonadetes																																										1
	Armatimonas																	1
	Asticcacaulis				1		1															1
	Atopobium						3		2																							1						4										5
	Azomonas																							1																									7
	Bacillus											3							4							2			1								2						19
	Bacteroides													2				2	8	11											12		1		51
	Barnesiella																														1				3
	Bevundimonas											3
	Bifidobacterium			18		1					11		29	1						2	13	1	65											15		55		2							4
	Blastococcus				1		1
	Blautia																			1
	Bordetella												1
	Brachybacterium																	3	1								1	1
	Brachymonas																	1
	Brevibacterium																	1	1																			1
	Campylobacter																																																14
	Capnocytophaga													2	4
	Carnobacterium																4										1	1				1														3
	Caulobacter	3			1								2			3	1			1									1																	1
	Chryseobacterium													1		1						2
	Cloacibacterium						2						3	19		4		46																									3
	Clostridium						2													1											8
	Corynebacterium	1									1		1				2	2		3		4				2	5	2	1	8	2	4		4		2						3				4	5
	Curvibacter																										1
	Defluviicoccus																	3
	Deinococcus																																														1
	Delftia	19			12	1	14	1	18		1		8	7	21	6		1	3	7				1					1		9		1
	Dialister																																					2
	Diaphorobacter													1		2
	Dolosigranulum																1												1											1							2
	Dorea																			1
	Dyadobacter																																				1
	Dysgonomonas													6
	Enhydrobacter													2				8																											1
	Enterococcus																																		1		5						5		6			3
	Escherichia Shigella			7						10							4					9		1	1	2	1		4			1		1	1	1	1					5	9	100	19	3	2	56	7
	Eubacterium																													1						1
	Exiguobacterium	3
	Facklamia																																		1
	Faecalibacterium																	1	1	1															3
	Filomicrobium																	1
	Finegoldia													4		1										6				2						1												1
	Fontibacillus
	Friedmanniella						2		2																						1
	Fusobacterium																			1
	Gardnerella				13	7	43		38												61					9	1	9				37	84	1			83	43	10				1		1			15
	Gemella					1							2									1													1
	Gemmiger																		1	1
	Globicatella						2
	Gordonia													1
	Gp6								1
	Gpl						3		1																		1																1
	Granulicatella																					8					1
	Hallella																																					1
	Haemophilus																										3							1
	Halomonas						1													1
	Herbaspirillum	1											3			1			1
	Hymenobacter				1										2
	Ilumatobacter																																		1
	Jonquetella																									3
	Kingella																			1
	Klebsiella																																									2			27
	Kocuria																			1
	Labrys															1
	Lachnospiracea																																		1
	Lactobacillus	1	97	38	3	14	2	96	6	23	81	94	2	4	1	1	37	1	1		15		21	6	79	6	5	34	33	55		21	7	49		11	1		89	83	95	34	3		10		31	12
	Leuconostoc																	1											1
	Litorilinea																	1
	Marmoricola	2			1
	Massilia				25		1																														1
	Megamonas	1
	Meiothermus														1
	Methylobacterium	1											1																		1	1									2	2
	Microbacterium	1					2		1				1	3	2	1		6	1	3		1				2	3			1	6	1											3
	Micrococcus																					1									1
	Mobiluncus																									8
	Modestobacter				1				2
	Naxibacter																																					1											14
	Nesterenkonia																										1
	Negativicoccus																									1
	Neisseria																										2
	Nocardioides				1
	Noviherbaspirillum				2
	Novosphingobium																																				1
	Ochrobactrum	3					2		2						1																1
	Odoribacter																																		1
	Oscillibacter																																		5
	Paenibacillus														1											6
	Parabacteroides																		1												1				1
	Paracoccus																			7								1															3				1
	Parasutterella																																		1
	Parvimonas																																					1
	Pediococcus																				2
	Pelomonas	26			5	1	9		8		1		24	6	23	11	6	1	6	7	1	7	2	7	1		10	8	5	2	15	4	1	1	1	3		1		1			2		2	13	7		29
	Peptococcus																									5				1
	Peptoniphilus								1															1	1	14				2						1		4				8						1
	Peptostreptococcus																																1
	Petrobacter														12
	Phascolarctobacterium																			1															2
	Phyllobacterium	10				1							9	4		10	1	1	3	5		4	1	13	3			2	5	2	3	2		1		2										9	5
	Pleomorphomonas																	1
	Porphyromonas	1																													1							1				3
	Prevotella														1					1						1		1			4				2			4
	Propionibacterium	9			6		1		1	42			1	17	7	15	9	8	3	8	1	15	1	14	1	8	14	5	5	4	9	4		4	4	4	2	19		4	1	10	16		5	15	16		7
	Propionicimonas																	1
	Proteus																1
	Pseudoclavibacter																																												3
	Pseudomonas				3					10			2		2	2	25		1	3	4	27	6		9	9	38		33	13	2	19		16	2	13		1		7		10	9		12	37	15	1	7
	Pseudoxanthomonas																							35		2		24															5
	Ralstonia	2											1		1												1	1															1		2	1
	Rathayibacter															1																			1
	Rhizobium																									1
	Rhodobacter																									2
	Rhodococcus	1													3
	Rothia								2							1									1													1					3
	Rubrobacter	1																	1								1		1
	Ruminococcus2																																		2
	Saccharibacteria genera				3									1				2								2
	Saccharofermentans																									5
	Sandaracinobacter				2		1
	Sediminibacterium									10
	Serratia													1	3	1	4					7	1	10	1		4	6	4	2	2	4		3		3				1		3				1	3
	Shewanella													1
	Simonsiella													6
	Skermanella				3
	Slakia																									1												1
	Sneathia				1		2		1
	Spartobacteria genera												1	2		1
	Sphingopyxis																							1																					3
	Stakelama																					1		1
	Staphylococcus			11					1					1				1	55	18	1						1	3		1	3			1			2	2		1		10	6		3	3	6		14
	Stenotrophomonas								2							1	1					1																				2				2	1
	Streptococcus	1	1	9		1	1				3		3	1	1	30	2	1	1	2		3		4	1		1	1	2		3			1	4	1		5				10	1		2	1
	Streptophyta																	1																	1
	Sutterella																																		1
	Tepidamorphus																																										3
	Tepidimonas																																										6
	Thermicanus																																				2
	Truepera				1
	Ureaplasma								1
	Variovorax				1																	2
	Veillonella										1																						2		1
	WPS-1																																		1
Allplex vaginosis assay	Lactobacillus spp	P	P	P	P	P	P				P	P	P	P			P				P		P	P	P	P		P		P			P						P	P					P		P
	Gardnerella vaginalis					P	P		P																	P		P				P	P			P	P	P	P		P	P						P
	Atopobium vaginae						P		P																											P
	Megasphaera type 1
	BV-associated bacteria 2
	Mobiluncus spp,
	Bacteroides fragilis																																		P
	Classification	-	-	-	-	-	-	-	-	-	-	-	-	-	-	-	-	-	-	-	-	-	-	-	-	-	-	-	-	-	-	-	-	-	-	-	-	-	-	-	-	-	-	-	-	-	-	-	-
	Percentage reported for the different bacterial genera refer to the amount of informative DNA (Non-informative DNAwas removed from the denominator)
	Empty boxes correspond to frequencies below 1%
	P = Present, - = Negative, + = Positve, I=Indeterminate
[truncated: 5 more columns]
