# Supplementary material for: Endometrial microbiome: sampling, assessment, and possible impact on embryo implantation
Source: Sci Rep. 2022 May 19;12:8467. doi: 10.1038/s41598-022-12095-7 (PMC9120179; doi:10.1038/s41598-022-12095-7)
Supplement: Supplementary file 4 — Supplementary Information 4. [file 41598_2022_12095_MOESM4_ESM.xlsx]

## Sheet: Supplemental Table 2
Supplemental Table 2: Vaginal specimens relevated with Next Generation Sequencing and Multiplex Real Time PCR for bacterial vaginosis
	ID	2	4	6	7	8	10	13	14	15	16	17	18	19	20	21	22	23	24	25	26	27	28	29	30	31	32	33	34	35	36	37	38	39	40	41	42	44	45	46	47	48	49	50	51	52	53	54	55
	Pregnancy	0	0	1	0	1	1	1	1	0	0	1	1	1	0	0	0	0	0	0	0	0	0	0	0	0	0	0	0	1	0	0	0	1	0	0	0	1	0	0	0	0	0	0	1	1	0	0	1
	Live birth	0	0	1	0	0	1	1	1	0	0	1	1	1	0	0	0	0	0	0	0	0	0	0	0	0	0	0	0	0	0	0	0	0	0	0	0	1	0	0	0	0	0	0	0	1	0	0	0
Next Generation Sequencing	Informative DNA	36149	20069	5879	16207	5383	26920	4622	9354	5891	28979	7764	21583	26562	20780	31747	4649	53348	57059	42157	45454	7311	4110	3621	5603	5217	5801	11174	13822	15029	44470	18799	54529	16022	45486	7310	4857	21912	25686	10715	29032	11158	9620	14181	20325	6148	7917	57448	11633
	Unclassified (%)	0.391629	0.0978125	0.171288	0.816931	0.251347	0.106538	0.358286	0.0839213	0.49007	0.287346	0.686759	0.256637	0.291695	0.396872	0.302989	0.252743	0.118824	0.130829	0.127262	0.0921591	0.283682	0.443066	0.509252	0.47421	0.399655	0.445785	0.0606766	0.11091	0.183246	0.11736	0.107346	0.116929	0.197666	0.113134	0.080301	0.304715	0.185515	0.280036	0.469155	0.180766	0.223696	0.494283	0.108173	0.330824	0.283832	0.178603	0.225804	0.443652
	Shannon Index	2.702	0.552	2.223	1.931	1.891	2.657	1.595	1.69	1.699	2.057	1.68	1.949	1.411	2.169	2.015	1.367	2.136	2.963	1.897	2.057	1.511	2.216	2.288	1.671	3.562	2.585	1.549	1.774	1.341	1.188	2.265	2.761	1.294	1.655	1.023	1.143	3.022	1.689	1.7	1.541	1.451	1.701	1.268	2.827	2.858	1.27	3.323	1.431
	Equitability Index	0.497	0.122	0.473	0.427	0.427	0.571	0.417	0.403	0.444	0.388	0.529	0.44	0.338	0.484	0.452	0.402	0.391	0.582	0.414	0.463	0.44	0.645	0.608	0.507	0.714	0.637	0.415	0.401	0.319	0.252	0.545	0.532	0.288	0.359	0.285	0.445	0.621	0.441	0.482	0.307	0.334	0.475	0.277	0.528	0.577	0.37	0.599	0.45
	Actinomyces																																2															1
	Alloscardovia																			2						1																						3
	Anaerococcus																	2	30							5							1					18			3
	Anaerovorax																									1
	Asticcacaulis				18
	Atopobium				1		33		1																							1						1										10
	Bifidobacterium			58							7		93		67				11	93	4		68	41			41									99		6							1
	Blastomonas				1
	Campylobacter																									1
	Corynebacterium	2																6												1											1						1
	Croceicoccus				3
	Dialister						3																			3
	Enterococcus	67																																											1			21
	Escherichia Shigella	2																																										89	6	80		6
	Finegoldia															22		5	20							9							5					2										22
	Gardnerella			1	1	15	31	1	74												62							66				40	55		80		100	31	15									16	3
	Gemella																																												1
	Helcococcus																									1
	Hymenobacter			1	1
	Jonquetella																									3
	Klebsiella																																									2			36	1
	Lactobacillus	11	99	34	15	82		98	23	99	90	97	4	100	32		100	84	28	1	29	100	32	55	100	15	58	34	99	99	100	59	18	99	20				85	100	93	98	99	10	53	19	99	1	96
	Mobiluncus																									14
	Moraxella				2
	Murdochiella																									2
	Negativicoccus																									2
	Novosphingobium				2
	Parvimonas																																					3
	Pediococcus																				5
	Peptococcus																									4												6
	Peptoniphilus																	1								16							1					18										4
	Peptostreptococcus																		4														14
	Porphyrobacter				15
	Prevotella						6
	Propionimicrobium																									1
	Saccharibacteria genera																									8
	Saccharofermentans																									6
	Sandaracinobacter				29
	Slakia																									1
	Sneathia						18
	Solobacterium																																															2
	Sphingobium				10
	Sphingosinicella				1
	Staphylococcus																							3									1
	Streptococcus	8		4							1		3			77			6	4																		12							1
	Ureaplasma					1	8		1			3
	Varibaculum																									1
	Veillonella																																2
Allplex vaginosis assay	Lactobacillus spp	P	P	P	P	P	P			P	P	P	P	P	P		P	P	P	P	P	P	P	P	P	P	P	P	P	P	P	P	P		P				P	P	P	P		P	P	P	P	P	P
	Gardnerella vaginalis				P	P	P		P	P			P				P	P			P							P		P		P	P	P	P		P	P	P	P	P		P					P	P
	Atopobium vaginae						P		P																													P									P	P
	Megasphaera type 1
	BV-associated bacteria 2
	Mobiluncus spp,																																								P
	Bacteroides fragilis																																									P
	Classification	-	-	-	-	-	+	-	+	-	-	-	-	-	-	-	-	-	-	-	I	-	-	-	-	-	-	I	-	-	-	I	I	-	I	-	+	+	-	-	-	-	-	-	-	-	-	I	-
	Percentage reported for the different bacterial genera refer to the amount of informative DNA (Non-informative DNAwas removed from the denominator)
	Empty boxes correspond to frequencies below 1%
	P = Present, - = Negative, + = Positve, I=Indeterminate
[truncated: 5 more columns]
